# Supplementary material for: A Turn-On and Colorimetric Probe Based on Isophorone Skeleton for Detecting Nerve Agent Mimic Diethyl Chlorophosphite
Source: Molecules. 2023 Apr 5;28(7):3237. doi: 10.3390/molecules28073237 (PMC10096706; doi:10.3390/molecules28073237)
Supplement: Supplementary file 1 [file molecules-28-03237-s001.zip]

Archive with 1 entries (1 files):
- molecules-2317850-supplementary.pdf
